# Supplementary material for: Evaluation of Nitrogen and Carbon Stable Isotopes in Filter Feeding Bivalves and Surficial Sediment for Assessing Aquatic Condition in Lakes and Estuaries
Source: Water (Basel). Author manuscript; Available in PMC 2023 Nov 16. (PMC9888023; doi:10.3390/w14223712)
Supplement: Supplement1 — Table S1: Location data for study lakes and watershed size (ha) for lakes and estuaries; Table S2: Number, size data, δ15N and δC13 for Mussels (UN) from 26 Lakes; Table S3: Number, size data, δ15N and δC13 and sample site locations for Mercenaria mercenaria from a total of Estuaries 28 stations from nine Estuaries. [file NIHMS1863475-supplement-Supplement1.zip]

Archive with 1 entries (1 files):
- water-1984815-supplementary.pdf
